# Supplementary material for: Detection of Arsenic(V) by Fluorescence Sensing Based on Chlorin e6-Copper Ion
Source: Molecules. 2024 Feb 26;29(5):1015. doi: 10.3390/molecules29051015 (PMC10934122; doi:10.3390/molecules29051015)
Supplement: Supplementary file 1 [file molecules-29-01015-s001.zip]

Archive with 1 entries (1 files):
- molecules-2873864-supplementary.pdf
